# Supplementary material for: Bayesian Nonparametric Models for Multiple Raters: A General Statistical Framework
Source: Psychometrika. 2025 Aug 11;90(4):1445–80. doi: 10.1017/psy.2025.10035 (PMC12660027; doi:10.1017/psy.2025.10035)
Supplement: Mignemi and Manolopoulou supplementary material [file S0033312325100355sup001.zip]

Archive with 2 entries (2 files):
- S0033312325100355sup001.pdf
- S0033312325100355sup001.tex
