# Supplementary material for: Bayesian Nonparametric Models for Multiple Raters: A General Statistical Framework
Source: Psychometrika. 2025 Aug 11;90(4):1445–80. doi: 10.1017/psy.2025.10035 (PMC12660027; doi:10.1017/psy.2025.10035)
Supplement: Mignemi and Manolopoulou supplementary material [file S0033312325100355sup001.zip › S0033312325100355sup001.tex]

\documentclass{article}
\usepackage{graphicx} % Required for inserting images
\usepackage{amsfonts} 
%\bibliographystyle{acm.bst}
\usepackage{mathptmx}       % selects Times Roman as basic font
\usepackage{helvet}         % selects Helvetica as sans-serif font
\usepackage{courier}        % selects Courier as typewriter font
\usepackage{amsmath,bm}
\usepackage{amsthm}
\usepackage{amssymb}
\usepackage{subfigure}
\usepackage{blindtext}
\usepackage{hyperref}
\usepackage{apacite}
\usepackage{natbib}
\usepackage{type1cm}        % activate if the above 3 fonts are
                            % not available on your system
%
\usepackage[toc,page]{appendix}
\usepackage{makeidx}         % allows index generation
\usepackage{graphicx}        % standard LaTeX graphics tool
                             % when including figure files
\usepackage{multicol}        % used for the two-column index
\usepackage[bottom]{footmisc}% places footnotes at page bottom
\usepackage{colortbl,booktabs}
\usepackage{tablefootnote}
\usepackage{hyperref}

\usepackage{algorithm}
\usepackage{xr-hyper}
\usepackage{algpseudocode}
\makeatletter
\newcommand*{\addFileDependency}[1]{% argument=file name and extension
  \typeout{(#1)}
  \@addtofilelist{#1}
  \IfFileExists{#1}{}{\typeout{No file #1.}}
}
\makeatother

\newcommand*{\myexternaldocument}[1]{%
    \externaldocument{#1}%
    \addFileDependency{#1.tex}%
    \addFileDependency{#1.aux}%
}

\myexternaldocument{Review/Review}


\newcommand{\gm}[1]{{{\color{black}  #1}}}


\begin{document}

\title{Bayesian Nonparametric Models for Multiple Raters: a General Statistical Framework \\
\textit{Supplementary Materials}}
\author{}
\date{}

\maketitle

\gm{
\section{Small Sample Simulation Study}
Rating procedures are commonly used to assess inter-rater agreement on the same set of subjects \citep{Nelson2015, Nelson2010,shrout1979intraclass}. Data coming from these settings are characterized by a small set of raters who independently rate the same (small) set of subjects. 
We performed a small simulation study to assess the performance of our model for these cases and compare it to the parametric version. \\
We consider here a setting with a small set of raters which can not be considered a representative sample of the population of raters. For this reason, we propose the semiparametric version of our proposal (the BSP) as an alternative to the standard parametric model (BP) for these cases. As a consequence, we assume that the raters are all allocated to the same cluster, that is $(\eta_j, \phi^2_j, \gamma_j, \beta_j)=(\eta, \phi^2, \gamma, \beta)$ for all $j=1,\dots, J$. 

\subsection{Setting}
We replicate the simulation study presented in Section 6 of the paper on a small sample size with $I=50$ subjects and $J=10$ raters. We consider a balanced design (e.g., a fully crossed design) in which each subject is independently rated by all the raters, that is $\mathcal{R_i}={1,\dots, J}$, for all $i=1,\dots, I$. Ten independent data sets are generated from the data generative process of the \textit{bimodal} scenario. We note that under this scenario, both models are misspecified since one cluster is assumed for raters, whereas true rater features are drawn from a bimodal distribution; see Section 6 of the paper for more details. The estimation performance of the models is compared with the same criterion used in that same Section. 

\subsection{Results}
Table \ref{Tab_small_sim} gives the RMSE and the MAE of subjects' and raters' specific parameters across different datasets. The BSP model outperforms the BP and provides, on average, more accurate estimates of subjects' true scores $\{\theta_i\}_1^I$ and raters' systematic bias $\{\tau_i\}_1^J$. They recover on average the raters reliability $\{1/\sigma^2_i\}_1^J$ with the same accuracy level. The S-RMSE and the S-MAE related to the structural parameters are reported in Table \ref{Tab_small_sim_2}. Our proposal greatly outperforms the parametric model in the estimation of raters systematic bias variance $\phi_H^2$, and as a result the $ICC_A$. A graphical representation of the estimated true score density is given in Figure \ref{small_sim}. The BSP model captures the bimodal distribution of the true score and provide a better representation of the subject population heterogeneity.   


\begin{table}[H]
\centering
        \begin{tabular}{l l c c}
           \toprule
        &             &  &   \\\midrule  
        &            &   RMSE          & MAE     \\ \midrule 
   
  $\theta$    & BP  & 2.359          & 0.676 \\
              & BSP & \textbf{0.727} & \textbf{0.198} \\ \midrule
 $\tau$       & BP  & 2.324          & 0.673 \\
              & BSP & \textbf{0.657} & \textbf{0.181} \\ \midrule
 $1/\sigma^2$ & BP  & 0.012          & 0.003 \\
              & BSP & 0.012          & 0.003 \\
              \bottomrule
        \end{tabular}
       
\caption[]{ \small Root Mean Square Error (RMSE) and Mean Absolute Error (MAE) of subjects' and raters' parameters.}.
 \label{Tab_small_sim}
    \end{table}


\begin{table}[H]
\centering
        \begin{tabular}{l l c c }
           \toprule
       &             &  &   \\\midrule  
                    &     &   S-RMSE        & S-MAE     \\ \midrule 
  $\mu$             & BP  &  0.199          & 0.186 \\        
  $\mu_G$           & BSP &  \textbf{0.086} & \textbf{0.065}   \\ \midrule 
 $\omega^2$         & BP  &  \textbf{6.412} & \textbf{6.218}    \\
 $\omega^2_G$       & BSP &  6.424          & 6.240\\ \midrule 
 $\phi^2$           & BP  &  8.838          & 7.004\\
$\phi^2_H$         & BSP &   \textbf{1.328} & \textbf{1.148}\\ \midrule
$\Tilde{\sigma}$    & BP  &  \textbf{0.118} & \textbf{0.106}\\
$\Tilde{\sigma}_H$  & BSP &  0.120          & 0.110\\ \midrule
$ICC_A$             & BP  & 0.156           & 0.143  \\
                    & BSP & \textbf{0.056}  & \textbf{0.046} \\ 
              \bottomrule
        \end{tabular}
       
\caption[]{ \small Standardized Root Mean Square Error (S-RMSE) and Standardized Mean Absolute Error (S-MAE) of structural parameters.}.
 \label{Tab_small_sim_2}
    \end{table}


\begin{figure}[H]
    \centering
    \includegraphics[scale=0.60]{Figures/Semi.pdf}
   
    \caption{\small Subject true score density. True density (red solid line); posterior density implied by the BP model (black dotted line); pointwise posterior mean and quantile based $95\%$ credible interval of the estimated density of BSP model.}
    \label{small_sim}
\end{figure}


\section{Additional Results}

\subsection{Simulation Raters Densities}
In this Section, additional plots from the simulation study of Section 6 of the paper are presented. \\
Figure \ref{Densities_sim} and Figure \ref{Densities_sim_2} show some examples of density estimates of the rater's systematic bias and reliability across different scenarios. 
\begin{figure}[H]
    \centering
    \subfigure{\includegraphics[scale=0.45]{Figures/Density_tau_5.pdf}} 
    \subfigure{\includegraphics[scale=0.45]{Figures/Density_tau_6.pdf}} 
    \subfigure{\includegraphics[scale=0.45]{Figures/Density_tau_3.pdf}} 
    \subfigure{\includegraphics[scale=0.45]{Figures/Density_tau_4.pdf}} 
     \subfigure{\includegraphics[scale=0.45]{Figures/Density_tau_1.pdf}}
     \subfigure{\includegraphics[scale=0.45]{Figures/Density_tau_2.pdf}}
    \caption{\small Illustrative examples of estimated densities of the rater's systematic bias $\tau$ under the $|\mathcal{R_i}|=2$ (left column) and $|\mathcal{R_i}|=4$ (right column) scenarios. ; the generative models are \textit{unimodal}, \textit{bimodal}, \textit{multimodal}, respectively top, middle and bottom rows. The solid red lines indicate the true densities, the solid black line and the shaded grey area indicate, respectively, the point-wise mean and $95\%$ Credible Intervals. }
    \label{Densities_sim}
\end{figure}


\begin{figure}[H]
    \centering
     \subfigure{\includegraphics[scale=0.45]{Figures/Density_xi_5.pdf}} 
    \subfigure{\includegraphics[scale= 0.45]{Figures/Density_xi_6.pdf}} 
    \subfigure{\includegraphics[scale= 0.45]{Figures/Density_xi_3.pdf}} 
    \subfigure{\includegraphics[scale= 0.45]{Figures/Density_xi_4.pdf}} 
     \subfigure{\includegraphics[scale=0.45]{Figures/Density_xi_1.pdf}}
     \subfigure{\includegraphics[scale=0.45]{Figures/Density_xi_2.pdf}}
    \caption{\small Illustrative examples of estimated densities of the rater's reliability $\xi$ under the $|\mathcal{R_i}|=2$ (left column) and $|\mathcal{R_i}|=4$ (right column) scenarios; the generative models are \textit{unimodal}, \textit{bimodal}, \textit{multimodal}, respectively top, middle and bottom rows. The solid red lines indicate the true densities, the solid black line and the shaded grey area indicate, respectively, the point-wise mean and $95\%$ Credible Intervals. }
    \label{Densities_sim_2}
\end{figure}


\subsection{Posterior Predictive Distribution}
Figure \ref{ppp_sim_2} shows the empirical distribution and the some test statistic of replicated data from the posterior distribution of the BNP (left column) and the BP models (right column). The models were fitted to the data generated under the \textit{multimodal} simulation scenario detailed in Section 6 of the paper. The test statistics, $T_1(y,\mu_G)=|y_{.25}-\mu_G|-|y_{.75}-\mu_G|$ and $T_2(y)=min(y)$, capture central asymmetries and tail weights, respectively. 

 
\begin{figure}[H]
    \centering
    \subfigure{\includegraphics[scale= 0.55]{Figures/rep_2_bnp.pdf}} 
    \subfigure{\includegraphics[scale= 0.55]{Figures/Rep_2_para.pdf}} 
    \subfigure{\includegraphics[scale= 0.55]{Figures/T_1_bnp_1.pdf}} 
    \subfigure{\includegraphics[scale= 0.55]{Figures/T_1_para_1.pdf}} 
     \subfigure{\includegraphics[scale=0.55]{Figures/T_2_bnp_1.pdf}}
     \subfigure{\includegraphics[scale=0.55]{Figures/T_2_para_1.pdf}}

    \caption{\small First row: empirical distribution of the data (red solid line) and empirical distribution of replicated data (black solid lines) from the respective BNP and BP posterior distributions (left and right columns, respectively).
    Second and third row: Test statistics computed on the data (red solid line) and histograms of those computed on replicated data.}
    \label{ppp_sim_2}
\end{figure}


\subsection{Large Assessment Analysis}
We report below the Base Measures' parameter estimates for the \textit{Matura} data set analysed in Section 7 of the paper.
\begin{table}[H]
\centering
        \begin{tabular}{l l c c }
           \toprule
          &  & Posterior median & $95\%$ Credible Interval\\
            \midrule 
      $G_0$    
                           & $\mu_0$              &   29.157   & $(28.122, 29.865)$  \\ 
                           & $S_0$                &  31.432   & $(27.548,36.266)$  \\ 
                           
                           & $w_0$                &  13121.71  & $(2215.573, 47239.08 )$  \\ 
                          & $W_0$                &   0.853   & $(0.731,0.966)$  \\ 
                         \midrule
        
      $H_0$  
                          &   $D_0$              &  5 $\times 10^{-4}$     & $(6 \times 10^{-5}, 0.039)$  \\ 
                         
                          &   $a_0$              & 7046.009    & $(931.926, 15242.96  )$  \\ 
                          &   $A_0$              & 0.192     & $(0.146,0.267)$  \\ 
                         
                          &   $b_0$              & 6748.556    & $(865.8311 ,15821.77)$  \\ 
                          &   $B_0$              & 13.211    & $(11.625, 14.975)$  \\ 
                         
                          &   $m_0$               &  6880.948    & $(1094.299 ,15784.5)$ \\ 
                          &   $M_0$               & 22.206    & $(9.661,45.528)$  \\ 
        
 \bottomrule
        \end{tabular}
        \label{Tab_2}
\caption[]{\small Posterior median and $95\%$ quantile-based credible intervals of the estimated Base Measures parameters of the BNP model are reported.}.
    \end{table}

\paragraph{Hold-out Validation.} 
In addition to computing the WAIC using the same rating sample used for model estimation, as suggested by one of the reviewers, we also evaluate the predictive performance of the BP, BSP, and BNP models in a separate rating sample. In this hold-out validation procedure, the sample analyzed in Section 7 of the paper represents the \textit{training} set, while a separate sample of the same size, randomly drawn from the remaining ratings of the same year, serves as a \textit{test} set. We note that while the students of the two samples are different, most of the raters are the same. The log predictive density in this case has the same structure of that used in the WAIC (see Section \ref{WAIC}, below) but is evaluated on the new data points (i.e., the new sample of ratings); we refer to this quantity as the CV. \\
The CVs corresponding to the BP, BSP and BNP models are 167817.842, 67078.368 and 56099.161, respectively. This result is consistent with that presented in Section 7 of the paper. 


\subsection{Coarsened Ratings Model - Structural Parameters}
We report in Table \ref{Tab_ordinal_sim} the $S-RMSE$ and the $S-MAE$ of the structural parameter estimates across scenarios of the simulation study details in Section 8.3 of the paper. Figure \ref{Density_sim_ord} gives graphical representations of the subjects' and raters' individual parameter densities under the BNP and BP models.  

\begin{table}[H]
\centering
        \begin{tabular}{l l c c c c}
           \toprule
        &             & \multicolumn{2}{c}{$|\mathcal{R}_i| =2$}  & \multicolumn{2}{c}{$|\mathcal{R}_i| =4$} \\    \midrule  
                    &     &   S-RMSE        & S-MAE             &   S-RMSE       & S-MAE        \\ \midrule 
   
  $\mu$             & BP  & 0.044          & 0.040            & 0.041          & 0.033         \\
  $\mu_G$           & BNP & \textbf{0.014} & \textbf{0.012}   & \textbf{0.029} & \textbf{0.020} \\ \midrule 

 $\omega^2$         & BP  &  \textbf{5.158} & \textbf{5.137} & 6.371          & 6.359 \\
 $\omega^2_G$       & BNP &  5.193          &  5.180         &\textbf{5.794} & \textbf{5.784} \\ \midrule

 $\phi^2$           & BP  &1.105          & 1.081          & 0.824          & 0.795 \\ 
$\phi^2_H$         & BNP  &\textbf{0.282} & \textbf{0.239} & \textbf{0.521} & \textbf{0.500} \\ \midrule

$\Tilde{\sigma}$    & BP  & \textbf{0.561} & \textbf{0.561} & \textbf{0.141} & \textbf{0.100} \\
$\Tilde{\sigma}_H$  & BNP & 1.301          & 1.198          & 0.887          & 0.872          \\
              \bottomrule
        \end{tabular}
       
\caption[]{ \small Standardized Root Mean Square Error (S-RMSE) and Standardized Mean Absolute Error (S-MAE) of structural parameters of the BNP and BP model versions for coarsened ratings.}.
 \label{Tab_ordinal_sim}
    \end{table}


\begin{figure}[H]
    \centering
    \subfigure{\includegraphics[scale=0.45]{Figures/Density_ord_1.pdf}} 
    \subfigure{\includegraphics[scale=0.45]{Figures/Density_2_ord.pdf}} 
    \subfigure{\includegraphics[scale=0.45]{Figures/Density_3_ord.pdf}} 
    \caption{\small Subjects' and raters' specific parameter densities. True density (red solid line); posterior density implied by the BP model (black dotted line); pointwise posterior mean and quantile based $95\%$ credible interval of the estimated density of BSP model. }
    \label{Density_sim_ord}
\end{figure}
}

\section{Posterior Sampling}

\subsection{Gibbs sampler}
\begin{enumerate}
%%%%%%%%%%%%%%%%%%%%%%%%%%%%%%%%%%%%%%%%%%%%%%%%%%%%%%%%%%%%%%%%%%%%%%%%%%%%%
    \item Update true score's parameters:
    \begin{itemize}
        \item  For each subject $j=1,\dots,I$: 
   \begin{eqnarray}
       \theta_i|\cdot & \overset{\mathrm{ind}}{\sim} & N\left(\left( \frac{1}{\omega^2_i} + \frac{|\mathcal{R}_i|}{\sum_{j\in\mathcal{R}_i} \sigma^2_j} \right)^{-1}, \left( \frac{\mu_i}{\omega^2_i} + \sum_{j:\mathcal{R}_i} \frac{Y_{ij}-\tau_j}{\sigma^2_j} \right),\left( \frac{1}{\omega^2_i} + \frac{|\mathcal{R}_i|}{\sum_{j\in\mathcal{R}_i}\sigma^2_j} \right)^{-1} \right) \nonumber
   \end{eqnarray}
   
\item For each component $n=1,...,R$ of the mixture : \\[0.3cm]
- If $\nexists \; i : c_{1i} = n$ (if no subjects are currently assigned to the $n$-th component):  
\begin{eqnarray}
\mathbf{\mu}_n | \cdot &  \overset{\mathrm{ind}}{\sim} & N(\mu_0, S_0) \nonumber \\
  1/\omega^2_n |\cdot & \overset{\mathrm{ind}}{\sim} & Ga(w_0,w_0/W_0) \nonumber
\end{eqnarray} 
- If $\exists \; i : c_{1i} = n$ (if at least one subject is assigned to the $r$-th component), the location and the scale of the $n$-th component: 
 \begin{eqnarray}
\mu_n | \cdot &  \overset{\mathrm{ind}}{\sim} & N \left( \left(\frac{1}{S_0} + \frac{N_{1n}}{\omega^2_n}\right)^{-1} 
 \left( \frac{\mu_0}{S_0} + \frac{N_{1n}}{\omega^2_n} \Bar{\theta_n} \right), \left(\frac{1}{S_0} + \frac{N_{1n}}{\omega^2_n}\right)^{-1} \right) \nonumber \\
 1/\omega^2_n |\cdot &  \overset{\mathrm{ind}}{\sim} & Ga\left(w_0+\frac{N_{1n}}{2}, \; w_0/W_0 +\frac{1}{2} \sum_{i:c_{1i}=n} (\theta_i - \Bar{\theta_n})^2 \right) \nonumber
\end{eqnarray} 
where $\Bar{\theta_n}=\sum \theta_i$ for $i:c_{1i}=n$ is the mean true score of the subjects assigned to component $n$. 

\item Each subject $i =1,...,I$ is re-allocated into a cluster:
\begin{eqnarray}
 c_{1i}| \cdot &\overset{\mathrm{ind}}{\sim}& Cat(\mathbf{\pi}^*_i) \nonumber \\
 \mathbf{\pi}^*_i &=& \frac{\pi_{2n} N(\theta_i|\mu_k,\omega^2_k)}{\sum_{n=1}^{R} \pi_{2n} N(\theta_i|\mu_k,\omega^2_k)} \nonumber
 \end{eqnarray} 
 where $Cat(\cdot)$ stands for Categorical distribution.

\item For each component $n = 1,...,R-1$: 
 \begin{eqnarray}
 V_{1n}| \cdot &\overset{\mathrm{ind}}{\sim}& Be \left(1+N_{1n},\alpha_1+\displaystyle\sum_{l=n+1}^{R} N_{1l} \right)
 \nonumber 
 \end{eqnarray}
 and $V_{1R}=1$ for the last component.  

 \item The precision parameter is updated as follows: 
 \begin{eqnarray}
 \alpha_1|\cdot &\sim& Ga\left(R-1+a_1,b_1-\displaystyle\sum_{n=1}^{R-1} log(1-V_{1n}) \right)
 \nonumber 
\end{eqnarray} 

\item The parameters of the base measure $G_0$ are updated: 
\begin{eqnarray}
  \mu_0 | \cdot &\sim& N \left( \left( \frac{1}{\kappa^2_{\mu_0}} + \frac{I}{S_0} \right)^{-1} 
  \left( \frac{\lambda_{\mu_0}}{\kappa^2_{\mu_0}} +\frac{I}{R \cdot S_0} \displaystyle\sum_{n=1}^{R} \mu_n \right)
  \right) \nonumber \\
  S_0| \cdot &\sim& IGa\left( q_{S_0}+\frac{1}{2}I, \; Q_{S_0} +\frac{1}{2} \sum_{n=1}^{R} (\mu_n - \mu_0)^2 \right) \nonumber \\
  W_0 | \cdot & \sim & IGa \left( q_{W_0}+J\cdot w_0,  Q_{W_0} + w_0 \displaystyle\sum_{n=1}^{R}\frac{1}{\omega^2_n} \right) \nonumber
\end{eqnarray} 
The parameter $w_0$ is updated through the D-M algorithm introduced by \citealt{Miller2019}.
 \end{itemize}


%%%%%%%%%%%%%%%%%%%%%%%%%%%%%%%%%%%%%%%%%%%%%%%%%%%%%%%%%%%%%%%%%%%%%%%%%%%%%
    \item Update raters' systematic bias and reliability parameters: \\
\begin{itemize}
    \item  For each rater $r=1,\dots, J$: 
  \begin{eqnarray}
       \tau_j|\cdot & \overset{\mathrm{ind}}{\sim} &  N \left(  \left( \frac{1}{\phi^2_j} + \frac{|\mathcal{S}_j|}{\sigma^2_j} \right)^{-1} \left( \frac{\eta_j}{\phi^2_j} +  \frac{ \sum_{i\in \mathcal{S}_j} (Y_{ij}-\theta_i)}{\sigma^2_j} \right) , \left( \frac{1}{\phi^2_j} + \frac{|\mathcal{S}_j|}{\sigma^2_j} \right)^{-1} \right) \nonumber\\
          \nonumber \\
    1/\sigma^2_j | \cdot & \overset{\mathrm{ind}}{\sim} & G \left( 1+\gamma_k+\frac{N_{2k}}{2}, \frac{1+\gamma_k}{\beta_k} + \frac{1}{2} \sum_{i \in \mathcal{S}_j} (Y_{ij} - \theta_i - \tau_j)^2 \right) \nonumber
   \end{eqnarray}

   \item For each component $k=1,...,R$ of the mixture :
- If $\nexists \; j : c_{2j} = k$ (if no raters are currently assigned to the $k$-th component):  
\begin{eqnarray}
\mathbf{\eta}_j | \cdot &  \overset{\mathrm{ind}}{\sim} & N(\eta_0, D_0) \nonumber \\
  1/\phi^2_n | \cdot & \overset{\mathrm{ind}}{\sim} & Ga(a_0,a_0/A_0) \nonumber \\
\gamma_n | \cdot & \overset{\mathrm{ind}}{\sim} & Ga(b_0,B_0) \nonumber \\
1/\beta_n | \cdot  & \overset{\mathrm{ind}}{\sim} & Ga(m_0,m_0/M_0) \nonumber
\end{eqnarray} 
- If $\exists \; j: c_{2j} = k$ (if at least one subject is assigned to the $k$-th component), the location and the scale of the $k$-th component: 
 \begin{eqnarray}
\mathbf{\eta}_j | \cdot &  \overset{\mathrm{ind}}{\sim} & \left( \left(\frac{1}{D_0} + \frac{N_{2k}}{\phi^2_k}\right)^{-1} 
 \left( \frac{\eta_0}{D_0} + \frac{N_{2k}}{\phi^2_k} \bar{\tau_n} \right), \left(\frac{1}{D_0} + \frac{N_{2k}}{\phi^2_k}\right)^{-1} \right) \nonumber \\ 
\end{eqnarray}
Algorithm 1 is detailed in Section 5.2 of the paper. 

\item Each rater $j =1,...,J$ is re-allocated into a cluster:
\begin{eqnarray}
 c_{2j}| \cdot &\overset{\mathrm{ind}}{\sim}& Cat(\mathbf{\pi}^*_j) \nonumber \\
 \mathbf{\pi}^*_j &=& \frac{\pi_{2k} N(\tau_j|\eta_k,\phi^2_k)}{\sum_{k=1}^{R} \pi_{2k} N(\tau_j|\eta_k,\phi^2_k)} \nonumber
\end{eqnarray} 


\item For each component $k = 1,...,R-1$: 
 \begin{eqnarray}
 V_{2k}| \cdot &\overset{\mathrm{ind}}{\sim}& Be \left(1+N_{2k},\alpha_2+\displaystyle\sum_{l=k+1}^{R} N_{2l} \right)
 \nonumber 
 \end{eqnarray}
 and $V_{2R}=1$ for the last component.  

 \item The precision parameter is updated as follows: 
 \begin{eqnarray}
 \alpha_2|\cdot &\sim& Ga\left(R-1+a_2,b_2-\displaystyle\sum_{k=1}^{R-1} log(1-V_{2k}) \right)
 \nonumber 
\end{eqnarray} 

\item The parameters of the base measure $H_0$ are updated: 
\begin{eqnarray}
  \eta_0 | \cdot &\sim& N \left( \left( \frac{1}{\kappa^2_{\eta_0}} + \frac{J}{D_0} \right)^{-1} 
  \left( \frac{\lambda_{\eta_0}}{\kappa^2_{\eta_0}} +\frac{J}{D_0} \frac{1}{R}\sum_{k=1}^{R} \eta_k \right)
  \right) \nonumber \\
 D_0| \cdot &\sim& IGa\left( q_{D_0}+\frac{1}{2}J, \; Q_{D_0} +\frac{1}{2} \sum_{k=1}^{R} (\eta_k - \eta_0)^2 \right) \nonumber \\
A_0| \cdot &\sim&  IGa \left(  q_{A_0}+J\cdot a_0,  Q_{A_0} + a_0 \displaystyle\sum_{n=1}^{R}\frac{1}{\phi^2_n}       \right) \nonumber \\
B_0| \cdot &\sim&  IGa \left(  q_{B_0}+J\cdot b_0,  Q_{B_0} + b_0 \displaystyle\sum_{n=1}^{R}\frac{1}{\gamma_n}          \right) \nonumber \\
M_0| \cdot &\sim&  IGa \left(  q_{M_0}+J\cdot m_0,  Q_{M_0} + m_0 \displaystyle\sum_{n=1}^{R}\frac{1}{\beta_n}       \right) \nonumber 
\end{eqnarray} 
The parameters $a_0,b_0$ and $m_0$ are updated through the D-M algorithm introduced by \citealt{Miller2019}.
    \end{itemize}
 
\end{enumerate}

\subsection{Derivation of the D-M algorithm}
We derive here the formulas for the algorithm (1) under the shape constraint (30) which are the same for all the mixture components $k=1,\dots, R$.\\
Consider the log density and the corresponding first and second derivatives at a point $\gamma_k$:
\begin{eqnarray}
    log\;g(\gamma_k|U_{1k},U_{2k}) &=& U_{1k} log(U_{2k}) - log \Gamma(U_{1k}) + (U_{1k}-1)log(\gamma_k) - U_{2k}\;\gamma_k \nonumber \\
    \frac{\partial}{\partial \gamma_k} log \;g(\gamma_k|U_{1k},U_{2k})&=&\frac{U_{1k}-1}{\gamma_k}-U_{2k}  \label{der1} \\ 
    \frac{\partial^2}{\partial^2 \gamma_k} log \;g(\gamma_k|U_{1k},U_{2k})&=& -\frac{U_{1k}-1}{\gamma^2_k}. \label{der2}
\end{eqnarray}
Given that $p(\gamma_k|\cdot) \propto p( \{1/\sigma^2_j\}_{j\in \mathcal{C}_{2k}}|\gamma_k,\beta_k,b_0,B_0)\;Ga(\gamma_k|\beta_k,b_0,B_0)$: 
\begin{eqnarray}
    log\;p(\gamma_k|\cdot) & = & log \; p(\{1/\sigma^2_j\}_{j\in \mathcal{C}_{2k}}|\gamma_k,\beta_k,b_0,B_0) \; log\; Ga(\gamma_k|\beta_k,b_0,B_0) + const \nonumber \\
    &\propto& N_{2k}\;(1+\gamma_k)\;log(1+\gamma_k)-N_{2k}\;log\Gamma (1+\gamma_k)-(T_k+N_{2k})(1+\gamma_k), \nonumber
\end{eqnarray}
 where $\{1/\sigma^2_j\}_{j\in \mathcal{C}_{2k}}$ is the sequence of reliability parameters of raters assigned to cluster $k$, and: 
 \begin{eqnarray}
     \frac{\partial log\;p(\gamma_k|\cdot)}{\partial \gamma_k} &=& N_{2k}\;log(1+\gamma_k)+N_{2k}-N_{2k}\;\psi(1+\gamma_k) - (T_k+N_{2k}) + \nonumber \\
    &&+\frac{b_0-1}{b_0}-B_0;  \label{der1_b} \\ 
     \frac{\partial^2 log\;p(\gamma_k|\cdot)}{\partial^2 \gamma_k} &=& \frac{N_{2k}}{1+\gamma_k} - N_{2k}\;\psi'(1+\gamma_k)-\frac{b_0-1}{\gamma^2_k}. \label{der2_b}
 \end{eqnarray}
Equating (\ref{der1}) with (\ref{der1_b}) and solving for $U_{1k}$:
\begin{equation}
    U_{1k} = b_0+N_{2k}\;\gamma^2_k \psi'(1+\gamma_k)-\frac{N_{2k}\;\gamma^2_k}{1+\gamma_k}, \nonumber
\end{equation}
and equating (\ref{der2}) with (\ref{der2_b}) and solving for $U_{2k}$: 
\begin{equation}
    U_{2k} = B_0+\frac{U_{1k}-b_0}{\gamma_k} - N_{2k}\;log(1+\gamma_k)+N_{2k}\,\psi(1+\gamma_k) + T_k. \nonumber
\end{equation}
Here $\Gamma(\cdot)$ is the Gamma function. 

\section{Expected Raters' reliability}\label{E}
Under the distributional assumption (26):
\begin{equation}
    \sigma^2_j|\gamma,\beta  \overset{\mathrm{iid}}{\sim}  IGa\left(1+\gamma,\frac{1+\gamma}{\beta}\right), \quad j=1,\dots,J. \nonumber
\end{equation}
where $1+\gamma$ and $(1+\gamma)/\beta$ are respectively the shape and scale parameters of the inverse gamma. Under this parametrization, the shape parameter is always greater than one for any $\gamma>0$, which implies:
\begin{equation}
    \mathbf{E}[\sigma^2_j|\gamma,\beta] =  \frac{1+\gamma}{\beta} \frac{1}{(1+\gamma)-1}=\frac{1+\gamma}{\beta \gamma}. \nonumber
\end{equation}

\gm{
\section{WAIC formulas}\label{WAIC}
In the present work, the Watanabe-Akaike Information Criteria below are used. We refer to \cite{Gelman2014} for a more detailed treatment of this index. We note that, as the parametric and the semiparametric models are nested within the BNP, the corresponding $WAICs$ are reduced versions of $WAIC$ used for the BNP model. More precisely, we marginalize the mixture components' parameters in estimating the out-of-sample expectation. In other words, when a mixture prior is placed over a set of parameters (e.g., the true scores), we consider replications in which the mixture indicators (i.e., the allocation of the individuals) are redrawn \citep{BDA3}. This allow us to consider subjects' (and raters') heterogeneity in the model predictive performance.

\paragraph{BNP Model.} 
The $WAIC$ is defined as $WAIC = -2lppd + 2p_{WAIC}$, the first term indicates the log pointwise predictive density (\textit{lppd}); the second approximates the number of parameters in the model and serves as a complexity penalty in this formula. In hierarchical models, one has to choose which aspects of the data would vary in hypothetical replications. We want to assess the model performance in predicting the rating $y_{i'j'}^*$ given by a new rater $j'$ to a new subject $i'$. This allows us to consider the structural heterogeneity of the respective populations in the predictive task, and we assume this structure to be constant across replications. This implies that we condition the $lppd$ and our prediction on the mixtures $G$ and $H$ of eq. (14) and (15) and consider $lppd=lppd_{G,H}$ and $p_{WAIC}=p_{WAIC_{G,H}}$ henceforth. \\
We define the $lppd$ as:
\begin{eqnarray}
    lppd & = & log \prod_{i=1}^{I} \prod_{j \in \mathcal{R}_i} p(y_{ij}|G,H) \nonumber \\
          & = & \sum_{i=1}^{I} \sum_{j \in \mathcal{R}_i} log \int_{\Lambda_1}\int_{\Lambda_2} p(y_{ij}|\lambda_1,\lambda_2) p_{\lambda_1}(\lambda_1|G) p_{\lambda_2}(\lambda_2|H) \; d\lambda_1 d\lambda_2 \nonumber
\end{eqnarray}
 and the adjustment for the number of parameters $p_{WAIC}$ as:
 \begin{eqnarray}
     p_{WAIC} &=& \sum_{i=1}^{I} \sum_{j \in \mathcal{R}_i} 
     Var \left[ log \int_{\Lambda_1}\int_{\Lambda_2} p(y_{ij}|\lambda_1,\lambda_2) p_{\lambda_1}(\lambda_1|G) p_{\lambda_2}(\lambda_2|H) \; d\lambda_1 d\lambda_2  \right]     \nonumber
 \end{eqnarray}
where $\lambda_1=\theta \in \Lambda_1=\mathbb{R}$ and $\lambda_2=(\tau,\sigma^2)\in\Lambda_2=\mathbb{R} \times \mathbb{R}^+$. \\
We compute the $WAIC$ in practice drawing $S$ new values from $p_{\lambda_1}(\lambda_1|G)$ and $p_{\lambda_2}(\lambda_2|H)$: 
\begin{eqnarray}
     WAIC &= -2lppd + 2p_{WAIC} & = -2 \sum_{i=1}^{I}\sum_{j \in \mathcal{R}_i}log\left( \frac{1}{S} \sum_{s=1}^{S} p(y_{ij}|\lambda_1^s,\lambda_2^s)  \right) \nonumber \\
     & & + 2\sum_{i=1}^{I}\sum_{j \in \mathcal{R}_i} V_{s=1}^{S} \left(log  \;  p(y_{ij}|\lambda_1^s,\lambda_2^s) \right)  \nonumber
     \end{eqnarray}
     
 where $V_{s=1}^{S}a_s= \frac{1}{S-1} \sum{s=1}^{S}(a_s - \bar{a})^2$ is the sample variance formula. For continuous ratings, the kernel of the likelihood is normal $p(y|\cdot)=N(y|\cdot)$, whereas, for coarsened (ordered) ratings it is multinomial $p(y|\cdot)=Mult(y|\cdot)$, with the probability vector given by the link function.  
 \paragraph{Semiparametric and Parametric Models.}
 When $G$ or $H$ (or both in the parametric specifications) degenerate on a unique mixture component (i.e., one specifies a model with only one cluster for subjects or raters), $\lambda_1$ (and/or $\lambda_2$) is drawn from that component, and the $WAIC$ formula can be readily applied. 
}

\section{Further considerations on rater reliability under the HETOP specification}

Considering the HETOP model given in (47), three different types of rating behaviors might be consistently detected for each rater $j=1,\dots, J$, given $K-1$ ordered thresholds: 
\begin{itemize}
    \item a consistent/ reliable behavior (as $\sigma_j$ goes to zero);
    \item an unreliable \textit{guessing} behavior (as $\sigma_j$ goes to values such that the rating categories are equiprobable);
    \item an unreliable \textit{aberrant} behavior (as $\sigma_j$ goes to infinity and the grader gives “on purpose” distorted malevolent grades using extreme categories). 
\end{itemize}
It might be useful to differentiate between the last two types of rating behaviors, for instance when raters are not well-trained, or to detect malevolent rating behavior. 

 
\bibliographystyle{apacite}

\bibliography{reference}
    
\end{document}
